# Supplementary material for: Identification of Microbial Genetic Capacities and Potential Mechanisms Within the Rumen Microbiome Explaining Differences in Beef Cattle Feed Efficiency
Source: Front Microbiol. 2020 Jun 5;11:1229. doi: 10.3389/fmicb.2020.01229 (PMC7292206; doi:10.3389/fmicb.2020.01229)
Supplement: Supplementary file 2 [file Data_Sheet_2.zip]

Archive with 6 entries (6 files):
- Figure S1.TIF
- Figure S2A.TIF
- Figure S2B.TIF
- Figure S2C.TIF
- Figure S3.TIF
- Figure S4.TIF
